# Supplementary material for: Insights into the Biocontrol Function of a Burkholderia gladioli Strain against Botrytis cinerea
Source: Microbiol Spectr. 2023 Mar 2;11(2):e04805-22. doi: 10.1128/spectrum.04805-22 (PMC10101029; doi:10.1128/spectrum.04805-22)
Supplement: Supplemental file 1 — Tables S1 and S2. Download spectrum.04805-22-s0001.xlsx, XLSX file, 0.02 MB [file spectrum.04805-22-s0001.xlsx]

## Sheet: Table S1
Table S1. Oligonucleotide primers used in this study
Gene name	Primer sequences (5’-3’)	Purpose
B-atpD-F	ATGAGTACTRCTGCTTTGGTAGAAGG	To amplify the DNA fragment of atpD, gltB, gyrB, and trpB, respectively, for phylogenetic analysis of B. gladioli KRS027
B-atpD-R	CGTGAAACGGTAGATGTTGTCG
B-gltB-F	CTGCATCATGATGCGCAAGTG
B-gltB-R	CTTGCCGCGGAARTCGTTGG
B-gyrB-F	ACCGGTCTGCAYCACCTCGT
B-gyrB-R	YTCGTTGWARCTGTCGTTCCACTGC
B-trpB-F	CGCGYTTCGGVATGGARTG
B-trpB-R	ACSGTRTGCATGTCCTTGTCG
RT-NbPR1-F	CCGCCTTCCCTCAACTCAAC	RT-qPCR for validation of the salicylic acid (SA) pathway-related marker genes transcription level of N. benthamiana
RT-NbPR1-R	GCACAACCAAGACGTACTGAG
RT-NbPR2-F	AGGTGTTTGCTATGGAATGC
RT-NbPR2-R	TCTGTACCCACCATCTTGC
RT-NbPR5-F	GGGCCAATCTTGGAGCATTA
RT-NbPR5-R	CAGTCTCCAGTCTCACAATTACC
RT-NbPAL-F	GCTAGATTAGCCCTTGCTTCA
RT-NbPAL-R	ATTCCTTCCTGCTGTCAGATTAG
RT-NbPR4-F	GGCCAAGATTCCTGTGGTAGAT	RT-qPCR for validation of the jasmonic acid pathway (JA)-related marker genes transcription level of N. benthamiana
RT-NbPR4-R	CACTGTTGTTTGAGTTCCTGTTCCT
RT-NbLOR-F	AAAACCTATGCCTCAAGAAC
RT-NbLOX-R	ACTGCTGCATAGGCTTTGG
RT-NHSR203-F	GCAAGGAGTACTGTGTCCATTA	RT-qPCR for validation of the hypersensitivity response (HR)-related marker genes transcription level of N. benthamiana
RT-NHSR203-R	CCTTGCACCTCAAACTCCTAT
RT-HlN1-F	ATCCTCGGAGTGATTGCATTAG
RT-HlN1-R	TGTTGTTTGTGGTGGACAAATC
RT-NbGRAS2-F	GCAAGGAGTACTGTGTCCATTA
RT-NbGRAS2-R	CCTTGCACCTCAAACTCCTAT
RT-NbGlnb-F	GGCATCTGTAGGGATTGTTGT
RT-NbGlnb-R	GTCTCAATAGGTCCAGGCTTTC
RT-NbERF1-F	GCTCTTAACGTCGGATGGTC	RT-qPCR for validation of the ethylene pathway (ET)-related marker genes transcription level of N. benthamiana
RT-NbERF1-R	AGCCAAACCCTAGCTCCATT
RT-NbEIN2-F	CGTCAACTATGCTGAACCATTTG
RT-NbEIN2-R	ACGGGCTGCATGGAATTAT
RT-NbRbohA-F	TCATCGAACCGCTTCTCGAC	RT-qPCR for validation of the reactive oxygen species (ROS) signaling molecule-related marker genes transcription level of N. benthamiana
RT-NbRbohA-R	TGTGCGAAATCGGAACGGTA
RT-NbRbohB-F	TCACAAGAGCTCAGGCGTTT
RT-NbRbohB-R	TCATCGAACCGCTTCTCGAC
RT- BcHBF1-F	TCCATTTATTACACGCTCAA	RT-qPCR for validation of hypha growth and development-related gene expression of B. cinerea
RT- BcHBF1-R	TCTCCACTTCACGCACA
RT-BcCYP2-F	TCTTCGCCGATGTAGTTCC
RT-BcCYP2-R	GCTGCCTTTGTATCCTTGC
RT-Bcscd1-F	GGACTACCTCGACCTCACA	RT-qPCR for validation of melanin synthesis-related gene expression of B. cinerea
RT-Bcscd1-R	GATTCCCAGCAGCCTTT
RT-BcPKS9-F	CTCTATCGCCGGTATTCAACTC
RT-BcPKS9-R	CTGCTGTGGCTCCTAATGTAT
RT-BcExo70-F	ACGGGCACAACTCTTTA	RT-qPCR for validation of vesicular transport-related genes expression of B. cinerea
RT-BcExo70-R	ACAACCGCTGCACTATC
RT-BcSec3-F	GCGAACCTAGACGACCAA
RT-BcSec3-R	CACCTTCTCCTACCCATC
RT-BcAOX-F	GTGTTCTTGGAATCGGTAG	RT-qPCR for validation of alternative oxidase-related gene expression of B. cinerea
RT-BcAOX-R	GAAAGGTGAGGAGGTGC
RT-Bcgb1-F	TCTTCCCAGACGGACACT	RT-qPCR for validation of cAMP signal pathway-related gene expression of B. cinerea
RT-Bcgb1-R	GATACAGAGCAGGCCACAG
RT-BcAtg3-F	GGGGAGGATTTCAGAGG	RT-qPCR for validation of autophagy process-related gene expression of B. cinerea
RT-BcAtg3-R	TCGCCCATTTCACCACT
RT-BcAtg4-F	CAAATGCCTCAATCTGTG
RT-BcAtg4-R	GAAGTGCTGGTCGTGTT
RT-BcAtg6-F	AAGACCGAAAGCAACTAT
RT-BcAtg6-R	TCGTGCCACTTCTCATC
RT-BcAtg7-F	CCGTTGAAAGGTGCTGC
RT-BcAtg7-R	TAGGAGGGACCGCTGAT
RT-BcAtg8-F	TCCGACATCGCCACTAT
RT-BcAtg8-R	TCCTCATCCTTATGCTCCT
NbEF-F	AGGATACAACCCTGACAAGA	qPCR housekeeping genes for the quantification of B. cinerea biomass
NbEF-R	GTGGGACCAAAAGTAACAAC
BcActin-F	TCCAAGCGTGGTATTCTTACCC
BcActin-R	TGGTGCTACACGAAGTTCGTTG
ViActin-F	CCATCCTTCGTCTTGACCTTGCTG
ViActin-R	AGTGGTGAACATGTAACCCCTCTC

## Sheet: Table S2
Table S2. Assessment for physio-biochemistry index and plant growth promotion characteristics of strain KRS027 Note: “+”, test positive; “-”, test negative.
Characteristics	Escherichia coli DH5α	Burkholderia gladioli KRS027
Phosphate solubilization	-	+
Potassium solubilization	-	+
Nitrogen fixation	-	+
Siderophore production	-	+
Gelatinase activity	-	+
Proteinase activity	-	+
Amylase activity	-	+
Catalase activity	-	+
Urease activity	-	+
Phenylalanine deaminase activity	-	-
Citrate utilization	-	-
Gluconate utilization	-	-
Methyl red assay	+	-
Indole production	+	-
S-containing amino acid utilization	-	+
Nitrate reduction assay	-	+
